# Supplementary material for: Inactivation of the porB gene reduces the virulence of Neisseria meningitidis in transgenic mice
Source: BMC Microbiol. 2025 Aug 16;25:515. doi: 10.1186/s12866-025-04246-3 (PMC12357335; doi:10.1186/s12866-025-04246-3)
Supplement: Supplementary file 1 — Supplementary Material 1. [file 12866_2025_4246_MOESM1_ESM.xlsx]

## Sheet: Blad1
	Table S1: Primers used in this study.
Primer	Sequence	Features
PorB1F	5’-GTTTTCCCAGTCACGACGTTGTAATGAAAAAATCCCTGATTGCCCTGACTTTG-3’	Coding strand of porB gene
PorB100R	5’-TTGTGAGCGGATAACAATTTCGAATTTGTGGCGCAG ACCGAC-3’	Non-coding strand of porB gene
ERAM-1	5’-GCAAACTTAAGAGTGTGTTGA-3’	Coding strand of erythromycin resistance cassette erm
ERAM-3	5’-AGCTTGCCGTCTGAATGGGACCTCTTTAGCTTCT-3’	Non-coding strand of erythromycin resistance cassette erm, with uptake sequence (italic)
